# Supplementary material for: An Eight-Membered Ring Molecular Framework Based on Carbazole for the Development of Electroluminescent Materials
Source: Molecules. 2025 Feb 5;30(3):716. doi: 10.3390/molecules30030716 (PMC11819814; doi:10.3390/molecules30030716)
Supplement: Supplementary file 1 [file molecules-30-00716-s001.zip]

Archive with 1 entries (1 files):
- molecules-3405584-supplementary.pdf
